# Supplementary material for: Association of Metabolites, Nutrients, and Toxins in Maternal and Cord Serum with Asthma, IgE, SPT, FeNO, and Lung Function in Offspring
Source: Metabolites. 2023 Jun 9;13(6):737. doi: 10.3390/metabo13060737 (PMC10301645; doi:10.3390/metabo13060737)
Supplement: Supplementary file 1 [file metabolites-13-00737-s001.zip]

Archive with 1 entries (1 files):
- metabolites-2378849-supplementary.pdf
